# Supplementary material for: MASH‐Ocean 1.0: Interactive platform for investigating microbial diversity, function, and biogeography with marine metagenomic data
Source: Imeta. 2024 May 19;3(3):e201. doi: 10.1002/imt2.201 (PMC11183159; doi:10.1002/imt2.201)
Supplement: Supplementary file 2 — Table S1. Preset keywords to collect metagenomes from different types of marine habitats. Table S2. Parameters to generate co‐occurrence networks. [file IMT2-3-e201-s001.xlsx]

## Sheet: Table S1
Table S1. Preset keywords to collect metagenomes from different types of marine habitats
ocean
oceanic
mid-ocean
ocean current
ocean currents
deep-ocean
sea
seas
seafloor
subseafloor
subsea
seawater
seamount
deepsea
deep-sea
sea ice
seabed
undersea
marine
marine current
marine currents
submarine
Deep-Subsurface
deep-subsurface
Mariana
trench
hadal
abyssal
bathyal
neritic
pelagic
epipelagic
mesopelagic
bathypelagic
abyssalpelagic
hadalpelagic
benthic
photic
euphotic
aphotic
Pacific
Atlantic
mid-Atlantic
Mid-Cayman
gyre
bay
strait
beach
coastal
inshore
off shore
off-shore
nearshore
tidal
intertidal
supratidal
subtidal
estuary
estuarine
coastline
coast
coral reef
cold seep
cold seeps
oil seep
whale fall
back-arc
black smoker
continental rise
continental slope
continental shelf
continental margin
Hydrothermal not hot spring
oxygen minimum zone
deep chlorophyll maximum

## Sheet: Table S2
Table S2. Parameters to generate co-occurrence networks
Network Level	Permutations for FastSpar	Interaction strength cutoff for FastSpar	P value cutoff for FastSpar	Interaction strength cutoff for iDIRECT
Phylum	permutations=1000	|r| > 0.1	P < 0.01	|r| > 0.1
Class	permutations=1000	|r| > 0.1	P < 0.01	|r| > 0.1
Order	permutations=1000	|r| > 0.1	P < 0.01	|r| > 0.1
Family	permutations=1000	|r| > 0.2	P < 0.01	|r| > 0.1
Genus	permutations=1000	|r| > 0.4	P < 0.01	|r| > 0.1
Species	permutations=1000	|r| > 0.4	P < 0.01	|r| > 0.1
